# Supplementary material for: Impact of Multidrug-Resistant Organisms on Severe Acquired Brain Injury Rehabilitation: An Observational Study
Source: Microorganisms. 2024 Apr 19;12(4):830. doi: 10.3390/microorganisms12040830 (PMC11052286; doi:10.3390/microorganisms12040830)
Supplement: Supplementary file 1 [file microorganisms-12-00830-s001.zip]

Archive with 1 entries (1 files):
- microorganisms-2964872-supplementary.pdf
